# Supplementary material for: Do Semaphorins Play a Role in Development of Fibrosis in Patients with Nonalcoholic Fatty Liver Disease?
Source: Biomedicines. 2022 Nov 23;10(12):3014. doi: 10.3390/biomedicines10123014 (PMC9775767; doi:10.3390/biomedicines10123014)
Supplement: Supplementary file 1 [file biomedicines-10-03014-s001.zip]

Archive with 1 entries (1 files):
- biomedicines-2052777-supplementary.pdf
